# Supplementary material for: Investigation of Photorecoordination Kinetics for Complexes of Bis(aza-18-crown-6)-Containing Dienones with Alkali and Alkaline-Earth Metal Cations via Time-Resolved Absorption Spectroscopy: Structure vs. Properties
Source: Molecules. 2025 Oct 7;30(19):4005. doi: 10.3390/molecules30194005 (PMC12525959; doi:10.3390/molecules30194005)
Supplement: Supplementary file 1 [file molecules-30-04005-s001.zip]

Archive with 1 entries (1 files):
- molecules-3824087-supplementary.pdf
